# Supplementary material for: Psychoeducation and motivational interviewing to reduce relapses and increase patients’ involvement in antipsychotic treatment: interventional study
Source: BJPsych Bull. 2020 Dec;44(6):265–8. doi: 10.1192/bjb.2020.28 (PMC7684775; doi:10.1192/bjb.2020.28)
Supplement: Supplementary file 1 [file S2056469420000285sup001.zip]

Archive with 4 entries (4 files):
- Disclosure_190514.pdf
- Disclosure_190514_-_Anders.pdf
- Disclosure_190514_-_Gabbi.pdf
- Disclosure_190514_-_Lindah.pdf
